# Supplementary material for: Optimizing operation of delivering and fetching wagons at a railway station with mixed-shaped goods operation sites
Source: PLoS One. 2022 Jan 31;17(1):e0263029. doi: 10.1371/journal.pone.0263029 (PMC8803209; doi:10.1371/journal.pone.0263029)
Supplement: S1 Table — (XLSX) [file pone.0263029.s001.xlsx]

## Sheet: Sheet1
	GOS	Effective length (m)	Capacity (wagons)	Distance to station (m)	Purpose	Branch of GOS	Quadrant	GOS type
		125	8	1730	Unloading	1	I	Special line
		125	8	1730	Loading	1	I	Special line
		213	14	707	Loading	2	I	Goods track
		215	15	942	Unloading	3	III	Goods track
		183	12	2052	Unloading	3	III	Special line
		170	11	2085	Loading	3	III	Special line
		240	16	1925	Loading	3	III	Special line
		145	10	2422	Unloading	3	III	Special line
		182	12	891	Unloading	4	III	Goods track
		190	13	995	Loading	4	III	Goods track
		208	14	1325	Unloading	5	IV	Special line
		189	13	1345	Loading	5	IV	Special line
		230	16	2765	Loading	6	IV	Special line
		258	18	3279	Unloading	6	IV	Special line
		210	14	3355	Unloading	6	IV	Special line
