# Supplementary material for: Optimizing operation of delivering and fetching wagons at a railway station with mixed-shaped goods operation sites
Source: PLoS One. 2022 Jan 31;17(1):e0263029. doi: 10.1371/journal.pone.0263029 (PMC8803209; doi:10.1371/journal.pone.0263029)
Supplement: S2 Table — (XLSX) [file pone.0263029.s002.xlsx]

## Sheet: Sheet1
	Serial number of operation	GOS	Operation type	Number of wagons	Time of disassembling	Finish time of loading or unloading goods	Start time of marshalling
	1		Fetching	6		06:46:00	08:49:00
	2		Delivering	5	06:00:00
	3		Delivering	6	07:45:00
	4		Delivering	2	06:30:00
	5		Fetching	6		07:45:00
	6		Fetching	7		08:05:00	08:49:00
	7		Fetching	8		07:50:00	08:49:00
	8		Delivering	3	07:17:00
	9		Delivering	5	07:17:00
	10		Delivering	3	08:10:00
	11		Fetching	3		08:10:00
	12		Fetching	8		07:35:00	09:35:00
	13		Delivering	4	06:00:00
	14		Fetching	7		07:48:00	09:16:00
	15		Fetching	4		08:02:00	09:16:00
